# Supplementary material for: Engineering Baker’s Yeast for Efficient cAMP Synthesis via Regulation of PKA Activity
Source: Foods. 2025 Apr 27;14(9):1533. doi: 10.3390/foods14091533 (PMC12071475; doi:10.3390/foods14091533)
Supplement: Supplementary file 1 [file foods-14-01533-s001.zip]

Archive with 1 entries (1 files):
- foods-3560165-supplementary.pdf
